# Supplementary material for: In Vitro Analysis of the Fatigue Resistance of Four Single File Canal Preparation Instruments
Source: Materials (Basel). 2022 Jan 17;15(2):688. doi: 10.3390/ma15020688 (PMC8778973; doi:10.3390/ma15020688)
Supplement: Supplementary file 1 [file materials-15-00688-s001.zip]

Archive with 1 entries (1 files):
- materials-1531168-supplementary.MOV
